# Supplementary material for: Minimal metabolic pathway structure is consistent with associated biomolecular interactions
Source: Mol Syst Biol. 2014 Jul 1;10(7):737. doi: 10.15252/msb.20145243 (PMC4299494; doi:10.15252/msb.20145243)
Supplement: Supplementary file 1 — Supplementary Dataset S1 [file msb0010-0737-sd1.xlsx]

## Sheet: iMM904
Rxns	Rxn Usage	1	2	3	4	5	6	7	8	9	10	11	12	13	14	15	16	17	18	19	20	21	22	23	24	25	26	27	28	29	30	31	32	33	34	35	36	37	38	39	40	41	42	43	44	45	46	47	48
EX_13BDglcn(e)	1																								-1
EX_2hb(e)	5
EX_2mbac(e)	1
EX_2mbald(e)	5
EX_2mbtoh(e)	4
EX_2mppal(e)	7
EX_2phetoh(e)	7
EX_3c3hmp(e)	3
EX_3mbald(e)	6
EX_3mop(e)	3
EX_4abut(e)	2
EX_4abz(e)	1
EX_Nbfortyr(e)	1
EX_abt(e)	2
EX_ac(e)	65
EX_acald(e)	81																																						1		1								-1
EX_aces(e)	1
EX_ade(e)	3
EX_adn(e)	4
EX_akg(e)	15																																												1
EX_ala-L(e)	9																																												1	-1
EX_alltn(e)	1
EX_alltt(e)	1
EX_amet(e)	2
EX_arab-L(e)	2
EX_arg-L(e)	1
EX_asn-L(e)	5																															-1
EX_asp-L(e)	11																															1
EX_btd-RR(e)	2																																																1
EX_chol(e)	1
EX_cit(e)	5																																									-1
EX_co2(e)	75																																								1			1
EX_csn(e)	1
EX_cys-L(e)	2
EX_cytd(e)	2
EX_dad-2(e)	1
EX_dca(e)	2
EX_dcyt(e)	1
EX_ddca(e)	2
EX_dgsn(e)	1
EX_din(e)	1
EX_dttp(e)	14
EX_duri(e)	1
EX_epist(e)	4																																1
EX_epistest_SC(e)	1
EX_ergst(e)	4
EX_ergstest_SC(e)	1
EX_etha(e)	1
EX_etoh(e)	47																																																-1
EX_fecost(e)	3																																-1
EX_fecostest_SC(e)	1
EX_fmn(e)	1																													-1
EX_for(e)	19
EX_fru(e)	4																														1
EX_fum(e)	14																																					-1
EX_g3pc(e)	5
EX_g3pi(e)	1
EX_gal(e)	1
EX_galur(e)	1																									1
EX_gam6p(e)	10
EX_glc(e)	13																								1						1
EX_gln-L(e)	15																																															-1
EX_glu-L(e)	23																																												-1			1
EX_glx(e)	5																																									1				-1
EX_gly(e)	23																																						1							1
EX_glyc(e)	19
EX_gsn(e)	9
EX_gua(e)	11
EX_h(e)	127																																			1					-1			-1
EX_h2o(e)	106																								-1	-1				-1	-1	-1		-1		-2		-1										-1
EX_hdca(e)	7
EX_hdcea(e)	7
EX_hexc(e)	5
EX_his-L(e)	1
EX_hxan(e)	21
EX_iamac(e)	1
EX_iamoh(e)	5
EX_ibutac(e)	1
EX_ibutoh(e)	5
EX_id3acald(e)	6
EX_ile-L(e)	2
EX_ind3eth(e)	2
EX_ins(e)	4
EX_lac-D(e)	4
EX_lac-L(e)	4
EX_lanost(e)	8
EX_lanostest_SC(e)	1
EX_leu-L(e)	1
EX_lys-L(e)	2
EX_mal-L(e)	86																																					1
EX_malt(e)	1
EX_man(e)	1
EX_melib(e)	1
EX_met-L(e)	4
EX_nac(e)	2
EX_nadp(e)	5
EX_nh4(e)	46																															1															1	1
EX_nmn(e)	1
EX_o2(e)	153
EX_oaa(e)	19
EX_ocdca(e)	7
EX_ocdcea(e)	7
EX_ocdcya(e)	2
EX_orn(e)	6																																											-1
EX_pacald(e)	7
EX_pap(e)	7
EX_pc_SC(e)	1
EX_pectin(e)	1																									-1
EX_phe-L(e)	1
EX_pheac(e)	1
EX_pi(e)	30																													1				1		2
EX_pnto-R(e)	7
EX_pro-L(e)	5
EX_ptd1ino_SC(e)	1
EX_ptrc(e)	2																																											1
EX_pyr(e)	36																																								-1				-1	1	1
EX_rib-D(e)	4
EX_ribflv(e)	1																													1
EX_sbt-D(e)	10
EX_sbt-L(e)	7
EX_ser-L(e)	22																																														-1
EX_so3(e)	1
EX_so4(e)	3
EX_spmd(e)	6
EX_sprm(e)	5
EX_srb-L(e)	7
EX_succ(e)	89																																									1
EX_sucr(e)	1																														-1
EX_thm(e)	2																																	1		1
EX_thmmp(e)	1																																	-1
EX_thmpp(e)	1																																			-1
EX_thr-L(e)	6																																						-1
EX_thym(e)	14
EX_thymd(e)	1
EX_tre(e)	7
EX_trp-L(e)	6
EX_ttdca(e)	17
EX_tyr-L(e)	4
EX_ura(e)	1
EX_urea(e)	4
EX_uri(e)	4
EX_val-L(e)	9
EX_xan(e)	3
EX_xtsn(e)	1
EX_xyl-D(e)	1
EX_xylt(e)	2
EX_zymst(e)	5
EX_zymstest_SC(e)	1
13BGH	1
13BGHe	1																								1
13GS	1
2DDA7Ptm	1
2DHPtm	1
2HBO	5
2HBt2	5
2MBACt	1
2MBALDt	5
2MBALDtm	1
2MBTOHt	4
2MBTOHtm	1
2MPPALt	7
2MPPALtm	1
2OBUTtm	2
2OXOADPtim	2
2PHETOHt	7
2PHETOHtm	1
34HPPt2m	1
3C3HMPt	3
3C3HMPtm	1
3HAO	1
3MBALDt	6
3MBALDtm	1
3MOBDC	3
3MOBtm	3
3MOPDC	2
3MOPt	3
3MOPtm	3																																										1
4ABZt	1
4HGLSDm	1																				-1
4MOPDC	2
6PGLter	8
AABTN	2
AASAD1	1
AASAD2	1
AATA	2
ABTA	3
ABTt	2
ABUTt2r	2
ACACT1	4
ACACT1m	1
ACALDCD	1																																																1
ACALDt	81																																						-1		-1								1
ACALDtm	11
ACCOACr	10
ACESt	1
ACGKm	3
ACHBSm	1
ACHLE1	1
ACHLE2	1
ACHLE3	1
ACLSm	3
ACOAHim	5
ACONT	4																					1																				1
ACONT3m	1
ACONTm	3																					-1
ACOTAim	3
ACP1e	1																													1
ACPSm	1
ACRNtm	1
ACS	31
ACSm	1
ACt2r	85																							1
ACtm	11
ACtr	58																							-1
ADA	2
ADCL	1
ADCS	1
ADD	8
ADEt2	3
ADHAPR_SC	1
ADK1	71														1								-1
ADK1m	2
ADK3	2														-1
ADK3m	1
ADK4	1																						1
ADMDC	2
ADNCYC	2
ADNK1	10
ADNUC	1
ADNt2	4
ADPT	2
ADSK	3
ADSL1r	2
ADSL2r	1
ADSS	2
AGAT_SC	6
AGPRim	3
AGTi	1																																													1
AHCi	7
AHSERL2	1
AICART	2
AIRCr	1
AKGDam	5
AKGDbm	5
AKGMAL	4																		-1
AKGt2r	13																		-1																										-1
ALATA_L	7																																												-1
ALATA_Lm	3
ALAt2r	9																																												-1	1
ALAtmi	3
ALCD22xi	1
ALCD22xim	1
ALCD22yi	1
ALCD23xi	1
ALCD23xim	1
ALCD23yi	2
ALCD24xi	4
ALCD24xim	1
ALCD24yi	1
ALCD25xi	4
ALCD25xim	1
ALCD25yi	4
ALCD26xi	1
ALCD26xim	1
ALCD2if	7		1						1
ALCD2ir	4		1
ALCD2irm	4
ALCD2x	38								-1																																								1
ALDD22x	7
ALDD2xm	5
ALDD2y	61
ALDD2ym	3
ALLTAHr	2
ALLTNr	1
ALLTNti	1
ALLTTti	1
ALPHNH	2
AMETt2	2
AMPDA	2
AMPN	4
ANPRT	2
ANS	1
AP4AHr	1
APRTO2	2
ARAB-Lt	2
ARABR	2
ARGN	2
ARGSL	1
ARGSSr	1
ARGt2r	1
ASADi	4
ASNN	5
ASNNe	1																															1
ASNS1	1
ASNt2r	4
ASNt6	1
ASNt7	1
ASPCT	3
ASPGLU2m	3
ASPKi	4
ASPOcm	1
ASPTA	17																																										-1
ASPTAm	10																																										1
ASPt2m	7																																										1
ASPt2n	1																																							-1
ASPt2r	10
ASPt5n	1																																							-1
ATPATF1	1
ATPH1	3
ATPM	13
ATPPRT	1
ATPS	12
ATPS3m	148
ATPtm-H	134
BPNT	11
BTDD-RR	2																																																-1
BTDt-RR	2																																																1
C14STR	2
C22STDS	1
C22STDSx	1
C24STRer	3
C3STDH1	2
C3STDH2	2
C3STKR1	2
C3STKR2	2
C4STMO1	2
C4STMO2	2
C5STDS	2
C8STI	1																																1
CAT	6
CBPS	4
CERASE124er	1					1
CERASE126er	1			1
CERASE224er	1									1
CERASE226er	1							1
CERS124er	1					1
CERS126er	1			1
CERS224er	1									1
CERS226er	1							1
CHLPCTD	10
CHLSTI	1
CHLt2	1
CHOLK	10
CHORM	5
CHORS	7
CITt2r	5																																									1
CITtam	3
CITtbm	1
CITtcm	1																					-1
CMPN	1
CO2t	75																																								-1			-1
CO2tm	26
CO2tn	1																																							-1
CO2tv	1
COAtim	2
CRNCARtm	1
CRNtim	1
CSNATm	2
CSNATr	2
CSND	2
CSNt2	1
CSm	2
CTPS1	3
CTPS2	1
CTPtm	1
CYOOm	143
CYOR_u6m	138
CYSS	1
CYSTGL	2																			1
CYSTL	2
CYSTS	1
CYSt2r	2
CYTD	3
CYTDK2	2
CYTDt2	2
CYTK1	17
CYTK2	2																																		1
D-LACDcm	2
D-LACDm	1
D-LACt2	4
D-LACt2m	2													-1
D-LACtm	1													1
DADA	4
DADK	2
DADNt2	1
DAGCPT_SC	10
DAGPYP_SC	5
DASYN_SC	9
DASYNm_SC	1
DCMPDA	3																																		-1
DCTPD	2																																		1
DCYTD	2
DCYTt2	1
DDPA	6
DDPAm	1
DGK1	3
DGSNt2	1
DHAD1m	3
DHAD2m	1
DHAK	14
DHAPtm	1
DHFRi	13
DHORD4i	1
DHORDfum	1
DHORDi	1
DHORTS	3
DHQS	7
DHQTi	7
DIAT	1
DINSt2	1
DKMPPD2	2
DMATT	5
DPCOAK	1
DPMVD	5
DPR	6
DPRm	1
DTMPK	14
DTTPt	14
DURIK1	11
DURIPP	7
DURIt2	1
DUTPDP	1
E4Ptm	1
ENO	37
EPGALURSe	1																									1
EPISTESTH_SCe	1
EPISTt	3																																-1
ERGSTESTH_SCe	1
ERGSTt	3
ERGSTter	3
ERGTETROLter	3
ETHAK	1
ETHAPT_SC	1
ETHAt	1
ETOHt	47																																																1
ETOHtm	4
FACOAL140	8
FACOAL160	8
FACOAL161	8
FACOAL180	8
FACOAL181	8
FACOAL182	8
FAS100	1
FAS100COA	9
FAS120	9
FAS120COA	9
FAS140	9
FAS140COA	3
FAS80COA_L	9
FAS80_L	1
FBA	25
FBA3	8
FBP	15
FBP26	1
FDH	5
FDNG	3
FE2utm	1										1
FECOSTESTH_SCe	1
FECOSTt	2																																1
FEtm	1										1
FKYNH	2
FORt	19
FRDcm	10																1																				1
FRDm	1				1
FRUt2	3
FTHFCLm	7
FTHFLi	15
FUM	84																																				-1	1
FUMm	11																																				1
FUMt2r	14																																					1
G3PCt	4
G3PD1ir	8
G3PD1irm	1
G3PDm	2
G3PT	9
G5SADr	3
G5SADrm	1
G5SD	1
G5SD2	1
G6PDA	5
G6PDH2	11
G6PDH2er	8
G6PI	1												-1
G6PI3	2												-1
G6Pter	8
GALK	2
GALS3	1
GALT	1																	1
GALU	7																	-1
GALt2	1
GAM6Pt	10
GAPD	39
GARFTi	1
GAT1_SC	5
GAT2_SC	1
GBEZ	1
GCC2am	1
GCC2bim	1
GCC2cm	5	-1
GCCam	1
GCCbim	1
GCCcm	1
GF6PTA	7
GHMT2r	17
GHMT2rm	3
GK1	5											1
GK2	1											-1
GLCGSD	1
GLCGSDv	1
GLCNtv	1
GLCP	2
GLCS2	3
GLCt1	11
GLCtv	7
GLNS	12
GLNt2r	15																																															1
GLNt6	1
GLNt7	1
GLU5K	2
GLUDC	2
GLUDxi	24
GLUDyi	20
GLUK	1
GLUN	6																																															1
GLUPRT	1
GLUSx	7
GLUt2r	23																																												1			-1
GLUt5m	1
GLUt7m	2
GLXt	5																																									1				-1
GLYC3Ptm	1
GLYCDy	14
GLYCLm	1
GLYCt	22																											1
GLYCt2	8																											1
GLYGS	1
GLYK	5
GLYOX	1
GLYt2m	3
GLYt2r	23																																						-1							-1
GMPS2	1
GND	12
GNNUC	1
GPDDA1	2
GRTT	5
GSNK	3
GSNt2	9
GTHO	1
GTHP	1
GTPH1	1
GTPt2m	1
GUAD	2
GUAPRT	1
GUAt2r	11
H2Ot	92																																					1										1
H2Oter	5
H2Otm	146																																				1
H2Otn	1																																							-1
H2Otv	7
HACNHm	2
HCITSm	2
HCO3E	19																																							-1
HCO3En	1																																							1
HCO3tn	1																																							-1
HCYSMT	2
HETZK	1
HEX1	14
HEX4	1
HEX7	4
HICITDm	2
HISTD	1
HISTP	1
HISt2r	1
HKYNH	1
HMGCOAR	5
HMGCOAS	4
HMGCOASm	1
HMGCOAtm	1
HMPK1	1
HSDxi	2
HSDyi	2
HSERTA	2
HSK	2
HSTPT	1
HXANt2r	21
HXPRT	1
HYPOE	1
IAMACt	1
IAMOHt	5
IAMOHtm	1
IBUTACt	1
IBUTOHt	5
IBUTOHtm	1
ICDHxm	1
ICDHy	2
ICDHym	1
ICL	1																																									1
ID3ACALDt	6
ID3ACALDtm	1
IG3PS	1
IGPDH	1
IGPS	2
ILETA	4																																										1
ILETAm	2																																										-1
ILEt2r	2
ILEt6	1
ILEt7	1
ILEtmi	2																																										1
IMPC	2
IMPD	1
IND3ETHt	2
IND3ETHtm	1
INDPYRD	4
INSK	4
INSt2	4
IPC124PLC_SC	1
IPC126PLC_SC	1
IPC224PLC_SC	1
IPC226PLC_SC	1
IPC324PLC_SC	1
IPC326PLC_SC	1
IPCS124_SC	1
IPCS126_SC	1
IPCS224_SC	1
IPCS226_SC	1
IPCS324_SC	1
IPCS326_SC	1
IPDDI	5
IPMD	1
IPPMIa	1
IPPMIb	1
IPPS	1
IPPSm	1
KARA1im	3
KARA2im	1
KYN	1
KYN3OX	1
L-LACD2cm	3
L-LACt2r	4
LALDO3	1
LANOSTESTH_SCe	1
LANOSTt	7
LCADi	1
LEUTA	1
LEUt2r	1
LEUt6	1
LEUt7	1
LGTHL	1
LNS14DM	1
LNS14DMx	1
LNSTLS	5
LPCAT_SC	1
LPP_SC	1
LYSt2r	2
MALS	1
MALT	1
MALTt2	1
MALt2r	84																		1																			-1
MALtm	23																																				-1
MAN6PI	1
MANt2	1
MCITDm	2
MCITL2m	1
MCITSm	1
MDH	17
MDHm	22
MDRPD	2
ME1m	13
ME2m	3
MELIBt2	1
METAT	7
METB1	1
METS	7
METt2r	4
MEVK1	2
MEVK2	1
MEVK3	1
MEVK4	1
MFAPS_SC	3
MGSA	2
MI1PP	6
MOHMT	7
MTAP	2
MTHFC	14
MTHFD	26
MTHFD2i	25
MTHFR3	7
MTRI	2
NABTNO	2
NACt	2
NADH2-u6cm	53
NADH2-u6m	16
NADK	6
NADKm	6
NADPPPS	1
NADPPPSm	6
NADPt	5
NADS1	3
NAPRT	1
NDP1	2
NDP3	1
NDP4	1
NDP7	1
NDPK1	11														-1
NDPK2	13
NDPK3	17
NDPK4	14
NDPK5	2
NDPK6	4																																		-1
NDPK7	1																																		1
NDPK8	2											-1
NDPK9	1																						1
NFORTYRt	1
NFTYROX	1
NH4t	37						1																																								-1	-1
NH4ti	10						1
NH4tm	5
NMNAT	2
NMNTP	1
NNAMr	1
NNAT	3
NNDPR	2
NTD1	1
NTD10	2
NTD11	4
NTD2	6
NTD3	1
NTD4	3
NTD5	8
NTD6	2
NTD7	2
NTD8	2
NTD9	3
NTP3	1
NTP4	1
O2t	153
O2ter	5
O2tm	143
OAAt	19
OAAt2m	26																																										-1
OBDHm	1
OCBTi	1
OHACT1	2
OHACT2	2
OHACT3	1
OHACT4	2
OHACT5	1
OMCDC	1
OMPDC	3
ORNDC	1																																											1
ORNTA	1
ORNTACim	3
ORNt2r	6																																											1
ORNt3m	3
ORPT	3
OXAGm	2
P5CDm	1
P5CR	3
PACALDt	7
PACALDtm	1
PAK_SC	1
PAN4Ptm	1
PANTS	7
PANTtm	1
PAPSR	3
PAPt	7
PAPtm	1
PAtm_SC	1
PC	3
PCDAGAT	1
PDE1	2
PDHcm	3	1
PDHm	8
PETHCT	1
PETOHM_SC	3
PEtm_SC	1
PEtv_SC	1
PFK	17
PFK26	1
PFK_3	8
PGCD	2
PGI	18												1
PGK	39
PGL	12
PGM	37
PGMT	6
PHCDm	1																				1
PHCHGSm	1																				-1
PHEACt	1
PHETA1	1
PHEt2r	1
PI35BP5P_SC	1
PI3P5K_SC	1
PI45BP5P_SC	1
PI4P5K_SC	1
PINOS_SC	6
PIt2m	144
PIt2r	27
PIt5m	1
PLBP1I_SCe	1
PLBPC_SC	6
PLBPC_SCe	1
PLD_SC	7
PMETM_SC	3
PMEVK	5
PMI12346PH	1
PMI12346PS	1
PMI1346PH	1
PMI1346PS	1
PMPK	1
PNP	1
PNTOt2	7
POLYAO	2
POLYAO2	1
POLYAO3	5
PPA	80
PPAm	2
PPCK	1
PPM	31
PPND	1
PPND2	2
PPNDH	2
PPYRDC	3
PRAGSr	1
PRAIS	1
PRAIi	2
PRAMPC	1
PRASCS	1
PRATPP	1
PRFGS	1
PRMICIi	1
PRO1xm	2
PROt2r	5
PROtm	2
PRPPS	17
PSCVTi	7
PSERDm_SC	1
PSERDv_SC	1
PSERS_SC	3
PSERSm_SC	1
PSERT	2
PSP_L	2
PStm_SC	2
PStv_SC	1
PTPATi	1
PTRCt3i	10																										1	1																			1
PTRCtex2	10																										1	1																1			1
PUNP1	7
PUNP2	1
PUNP3	10
PUNP4	3
PUNP5	9
PUNP6	5
PUNP7	3
PYDAMK	1
PYK	33
PYNP2r	7
PYR5CDm	1
PYRDC	28																																								1
PYRDC2	1
PYRt	39																										1		1																	1	1
PYRt2	25																										1		1												1				1
PYRt2m	15													-1
QUILSYN	1
QULNS	1
RBK	6
RIBt2	4
RNDR1	1
RNDR2	1
RNDR3	1
RNDR4	1
RNMK	1
RNTR1	1
RNTR2	1
RNTR3	1
RNTR4	1
RPE	26
RPI	23
SACCD1	2
SACCD2	2
SADT	1
SAM24MT	1
SBTD_D2	1
SBTD_L	7
SBTR	9
SBT_Dt	10
SBT_Lt	7
SERATi	1
SERD_L	7																																														1
SERt2m	4
SERt2r	22																																														1
SHK3D	7
SHKK	7
SHSL1	2																			1
SHSL4r	2																			-1
SLFAT	4
SO3ti	1
SO4ti	3
SPMDAT1	1
SPMDt3i	4																							1					1
SPMDtex2	8																							1					1
SPMS	1
SPRMS	1
SPRMt2i	5
SQ23EPXter	5
SQLEr	5
SQLS	5
SQLter	5
SRB_Lt	7
SSALy	3
SUCCt2r	89																																									-1
SUCCtm	5																																				1
SUCD1m	5				1											1	1																				1
SUCD2_u6m	84															-1
SUCD3-u6m	7															1
SUCFUMtm	75																1
SUCOASm	5
SUCRe	1																														1
SULR	2
TAGL_SC	2
TALA	23
THFATm	7
THIORDXi	1
THMDPe	1																																			1
THMDt2	1
THMP	2
THMPe	1																																	1
THRAi	1																																						1
THRD_L	3
THRD_Lm	2
THRS	2
THRt2m	2
THRt2r	6																																						1
THYMt3r	14
TKT1	25
TKT2	23
TMDK1	9
TMDPK	1
TMDPP	14
TMDS	13
TMN	1
TMPKr	1
TMPPP	1
TPI	35
TRDR	12
TRE6PP	1
TRE6PS	1
TREH	3
TREHv	6
TREt2	7
TREt2v	6
TRIGS_SC	1
TRPO2	2
TRPS1	2
TRPTA	4
TRPt2r	6
TTDCAtr	10
TYRNFT	1
TYRTAi	2
TYRTAim	1
TYRt2m	1
TYRt2r	4
TYRt6	1
TYRt7	1
UDPG4E	2
UGLT	3																	-1
UGLYCHr	2
UMPK	8
UNK3	2
UPPRT	1
URAt2	1
UREA2t2	4
UREASE	2
URIDK2r	5																																		-1
URIK1	7
URIK2	1
URIt2	4
UTPH1	1
VALTA	10
VALTAim	1
VALt2m	1
VALt2r	9
XANt	3
XPPT	2
XTSNt2	1
XYLK	1
XYLR	1
XYLTD_D	1
XYLTt	2
XYLt	1
ZYMSTESTH_SCe	1
ZYMSTt	4
Pathway Length		2	2	2	2	2	2	2	2	2	2	3	3	3	3	3	3	3	3	3	3	3	3	4	4	4	4	4	4	5	5	5	5	5	6	6	7	7	7	7	8	8	8	8	9	9	9	9	9
[truncated: 284 more columns]

## Sheet: iJO1366
Rxn	Rxn Usage	1	2	3	4	5	6	7	8	9	10	11	12	13	14	15	16	17	18	19	20	21	22	23	24	25	26	27	28	29	30	31	32	33	34	35	36	37	38	39	40	41	42	43	44	45	46	47	48
DM_5DRIB	1
DM_AACALD	1
DM_MTHTHF	1
DM_OXAM	1
EX_12ppd-R(e)	2
EX_12ppd-S(e)	1
EX_14glucan(e)	2
EX_15dap(e)	1
EX_23camp(e)	1
EX_23ccmp(e)	1
EX_23cgmp(e)	1
EX_23cump(e)	1
EX_23dappa(e)	1
EX_26dap-M(e)	1
EX_2ddglcn(e)	3
EX_34dhpac(e)	1
EX_3amp(e)	2
EX_3cmp(e)	2
EX_3gmp(e)	2
EX_3hcinnm(e)	1
EX_3hpp(e)	1
EX_3hpppn(e)	1
EX_3ump(e)	2
EX_4abut(e)	29
EX_4hoxpacd(e)	1
EX_5dglcn(e)	4
EX_5mtr(e)	5
EX_LalaDglu(e)	2
EX_LalaDgluMdap(e)	2
EX_LalaDgluMdapDala(e)	2
EX_LalaLglu(e)	1
EX_ac(e)	65
EX_acac(e)	3
EX_acald(e)	65
EX_acgal(e)	1
EX_acgal1p(e)	2
EX_acgam(e)	2
EX_acgam1p(e)	2
EX_acmana(e)	1
EX_acmum(e)	1
EX_acnam(e)	1
EX_acolipa(e)	1
EX_acser(e)	3
EX_ade(e)	10
EX_adn(e)	12
EX_agm(e)	26
EX_akg(e)	10
EX_ala-D(e)	3																																														-1
EX_ala-L(e)	106																																														1
EX_alaala(e)	90
EX_all-D(e)	1
EX_alltn(e)	3
EX_amp(e)	1
EX_anhgm(e)	1
EX_arab-L(e)	1
EX_arbtn(e)	1																																-1
EX_arbtn-fe3(e)	1																																1
EX_arg-L(e)	26
EX_ascb-L(e)	1
EX_asn-L(e)	6
EX_asp-L(e)	11
EX_but(e)	3
EX_butso3(e)	1
EX_cgly(e)	3
EX_chol(e)	1
EX_chtbs(e)	1
EX_cit(e)	3
EX_cmp(e)	1
EX_co2(e)	140
EX_colipa(e)	2																																										-1
EX_colipap(e)	1
EX_cpgn(e)	1																															1
EX_cpgn-un(e)	1																															-1
EX_csn(e)	1
EX_cu(e)	1
EX_cu2(e)	1
EX_cyan(e)	1
EX_cynt(e)	1
EX_cys-D(e)	1
EX_cys-L(e)	3
EX_cytd(e)	10
EX_dad-2(e)	2
EX_damp(e)	1
EX_dca(e)	1
EX_dcmp(e)	1
EX_dcyt(e)	2
EX_ddca(e)	10
EX_dgmp(e)	1
EX_dgsn(e)	2
EX_dha(e)	31																																																1
EX_dimp(e)	1
EX_din(e)	2
EX_dms(e)	43
EX_dmso(e)	43
EX_dopa(e)	1
EX_dtmp(e)	1
EX_dump(e)	1
EX_duri(e)	4
EX_eca4colipa(e)	2
EX_enlipa(e)	2
EX_enter(e)	3																																					-1
EX_etha(e)	3
EX_ethso3(e)	2
EX_etoh(e)	11
EX_f6p(e)	3
EX_fald(e)	2
EX_fe2(e)	5
EX_fe3(e)	8																															-1	-1		-1	-1	-1	-1
EX_fe3dcit(e)	1
EX_fe3dhbzs(e)	1
EX_fe3hox(e)	1																																				1
EX_fe3hox-un(e)	1																																				-1
EX_fecrm(e)	1																																		1
EX_fecrm-un(e)	1																																		-1
EX_feenter(e)	1																																					1
EX_feoxam(e)	1																																			1
EX_feoxam-un(e)	1																																			-1
EX_for(e)	14
EX_fru(e)	3
EX_frulys(e)	1
EX_fruur(e)	2																																													-1
EX_fuc-L(e)	1
EX_fum(e)	4
EX_g1p(e)	2
EX_g3pc(e)	1
EX_g3pe(e)	9
EX_g3pg(e)	2
EX_g3pi(e)	1
EX_g3ps(e)	9
EX_g6p(e)	1
EX_gal(e)	5																																						1
EX_gal-bD(e)	1																																						-1
EX_gal1p(e)	2
EX_galct-D(e)	1
EX_galctn-D(e)	1
EX_galctn-L(e)	2
EX_galt(e)	1
EX_galur(e)	1
EX_gam(e)	1
EX_gam6p(e)	10
EX_gdp(e)	1
EX_glc(e)	7																																												2
EX_glcn(e)	14																																															-1
EX_glcr(e)	1
EX_glcur(e)	2																																													1
EX_glcur1p(e)	2
EX_gln-L(e)	3
EX_glu-L(e)	38
EX_gly(e)	9
EX_glyald(e)	5																																																-1
EX_glyc(e)	6
EX_glyc-R(e)	5
EX_glyc2p(e)	2
EX_glyc3p(e)	12
EX_glyclt(e)	2
EX_gmp(e)	1
EX_gsn(e)	7
EX_gthrd(e)	1
EX_gtp(e)	1
EX_gua(e)	6
EX_h(e)	233																																										-1	-1
EX_h2(e)	170
EX_h2o(e)	385																																										1	1	-1
EX_h2o2(e)	3
EX_h2s(e)	11
EX_hacolipa(e)	1																																										1
EX_halipa(e)	1																																											1
EX_hdca(e)	3																																										-1	-1
EX_hdcea(e)	2
EX_his-L(e)	1
EX_hom-L(e)	1
EX_hxa(e)	15
EX_hxan(e)	79
EX_idon-L(e)	11																																															1
EX_ile-L(e)	1
EX_imp(e)	1
EX_indole(e)	7
EX_inost(e)	2
EX_ins(e)	7
EX_isetac(e)	1
EX_kdo2lipid4(e)	2
EX_lac-D(e)	49
EX_lac-L(e)	6
EX_lcts(e)	2
EX_leu-L(e)	1
EX_lipa(e)	2																																											-1
EX_lipa_cold(e)	1
EX_lys-L(e)	7
EX_lyx-L(e)	1
EX_mal-D(e)	1
EX_mal-L(e)	13
EX_malt(e)	4
EX_malthx(e)	1
EX_maltpt(e)	1
EX_malttr(e)	1
EX_maltttr(e)	1
EX_man(e)	1
EX_man6p(e)	1
EX_manglyc(e)	1
EX_melib(e)	1
EX_met-L(e)	2
EX_metsox-R-L(e)	1
EX_metsox-S-L(e)	1
EX_minohp(e)	1
EX_mmet(e)	1
EX_mnl(e)	1
EX_mso3(e)	1
EX_n2o(e)	4
EX_nh4(e)	62
EX_no(e)	6
EX_no2(e)	29
EX_no3(e)	21
EX_o2(e)	265
EX_ocdca(e)	1
EX_ocdcea(e)	1
EX_octa(e)	1
EX_orn(e)	28
EX_orot(e)	1
EX_pacald(e)	2
EX_peamn(e)	1
EX_phe-L(e)	2
EX_pheme(e)	3
EX_pi(e)	48
EX_ppa(e)	1
EX_ppal(e)	1
EX_pppn(e)	1
EX_ppt(e)	1
EX_pro-L(e)	2
EX_progly(e)	1
EX_psclys(e)	1
EX_pser-L(e)	3
EX_ptrc(e)	30
EX_pyr(e)	45
EX_quin(e)	2
EX_r5p(e)	1
EX_rib-D(e)	3
EX_rmn(e)	1
EX_sbt-D(e)	1
EX_ser-D(e)	2
EX_ser-L(e)	18
EX_skm(e)	5
EX_so3(e)	1
EX_so4(e)	2
EX_spmd(e)	5
EX_succ(e)	13
EX_sucr(e)	1
EX_sulfac(e)	1
EX_tartr-D(e)	1
EX_tartr-L(e)	1
EX_taur(e)	1
EX_tcynt(e)	1
EX_thr-L(e)	6
EX_thrp(e)	1
EX_thym(e)	1
EX_thymd(e)	3
EX_tma(e)	10
EX_tmao(e)	10
EX_tre(e)	2																																												-1
EX_trp-L(e)	7
EX_tsul(e)	1
EX_ttdca(e)	1
EX_ttdcea(e)	1
EX_tym(e)	1
EX_tyr-L(e)	2
EX_tyrp(e)	1
EX_uacgam(e)	1
EX_udpacgal(e)	1
EX_udpg(e)	1
EX_udpgal(e)	1
EX_udpglcur(e)	1
EX_ump(e)	6
EX_ura(e)	19
EX_urea(e)	1
EX_uri(e)	12
EX_val-L(e)	2
EX_xan(e)	78
EX_xmp(e)	1
EX_xtsn(e)	11
EX_xyl-D(e)	2
EX_xylu-L(e)	1
12DGR120tipp	3
12DGR140tipp	3
12DGR141tipp	3
12DGR160tipp	3
12DGR161tipp	4
12DGR180tipp	3
12DGR181tipp	4
12PPDRtex	2
12PPDRtpp	2
12PPDStex	1
12PPDStpp	1
14GLUCANabcpp	1
14GLUCANtexi	2
23CAMPtex	1
23CCMPtex	1
23CGMPtex	1
23CUMPtex	1
23DAPPAt2pp	1
23DAPPAtex	1
23PDE2pp	1
23PDE4pp	1
23PDE7pp	1
23PDE9pp	1
26DAHtex	1
2AGPA120tipp	2
2AGPA140tipp	2
2AGPA141tipp	2
2AGPA160tipp	2
2AGPA161tipp	2
2AGPA180tipp	2
2AGPA181tipp	2
2AGPE120tipp	6
2AGPE140tipp	3
2AGPE141tipp	3
2AGPE160tipp	4
2AGPE161tipp	4
2AGPE180tipp	2
2AGPE181tipp	2
2AGPEAT120	5
2AGPEAT140	2
2AGPEAT141	2
2AGPEAT160	3
2AGPEAT161	3
2AGPEAT180	1
2AGPEAT181	1
2AGPG120tipp	7
2AGPG140tipp	3
2AGPG141tipp	4
2AGPG160tipp	2
2AGPG161tipp	2
2AGPG180tipp	2
2AGPG181tipp	2
2AGPGAT120	6
2AGPGAT140	2
2AGPGAT141	3
2AGPGAT160	1
2AGPGAT161	1
2AGPGAT180	1
2AGPGAT181	1
2MAHMP	1
34dhpactex	1
3AMACHYD	1
3AMPtex	2
3CMPtex	2
3GMPtex	2
3HAD100	10
3HAD120	9
3HAD121	3
3HAD140	10
3HAD141	3
3HAD160	2
3HAD161	2
3HAD180	2
3HAD181	2
3HAD40	5
3HAD60	5
3HAD80	5
3HCINNMH	1
3HPPPNH	1
3HPPtex	1
3HPPtpp	1
3NTD2pp	1
3NTD4pp	1
3NTD7pp	1
3NTD9pp	1
3OAR100	10
3OAR120	9
3OAR121	3
3OAR140	11
3OAR141	3
3OAR160	2
3OAR161	2
3OAR180	2
3OAR181	2
3OAR40	5
3OAR60	5
3OAR80	5
3OAS100	10
3OAS120	9
3OAS121	3
3OAS140	11
3OAS141	3
3OAS160	2
3OAS161	2
3OAS180	2
3OAS181	2
3OAS60	5
3OAS80	5
3OXCOAT	1
3PEPTabcpp	2
3PEPTtex	2
3UMPtex	2
42A12BOOXpp	1
4HOXPACDtex	1
4PCP	7
4PCPpp	1
4PEPTabcpp	2
4PEPTtex	2
5DGLCNR	9																																															-1
5DGLCNt2rpp	4
5DGLCNtex	4
5DOAN	1
5MTRtex	5
5MTRtpp	5
A5PISO	9
AACPS1	11
AACPS2	11
AACPS3	11
AACPS4	12
AACPS5	8
AACPS6	8
AACPS7	20
AACPS8	3
AACPS9	6
AACTOOR	1
AADDGT	2
AAMYL	1
AAMYLpp	1
ABTA	2
ABUTD	2
ABUTt2pp	1																												1
ABUTtex	29
ACACCT	3
ACACT1r	5
ACACT2r	2
ACACT3r	14
ACACT4r	18
ACACT5r	19
ACACT6r	11
ACACT7r	8
ACACT8r	6
ACACt2pp	3
ACACtex	3
ACALD	31
ACALDtex	65
ACALDtpp	65
ACCOAC	32
ACCOAL	4															1							1
ACGAL1PPpp	1
ACGAL1Ptex	2
ACGALtex	1
ACGAM1PPpp	1
ACGAM1Ptex	2
ACGAMK	21
ACGAMT	2
ACGAptspp	1
ACGAtex	2
ACGK	2
ACGS	2
ACHBS	1
ACKr	21																																								-1
ACLS	1
ACM6PH	21
ACMAMUT	2
ACMANAptspp	1
ACMANAtex	1
ACMUMptspp	1
ACMUMtex	1
ACNAMt2pp	1
ACNAMtex	1
ACNML	1
ACOAD1f	2
ACOAD2f	2
ACOAD3f	14
ACOAD4f	18
ACOAD5f	19
ACOAD6f	9
ACOAD7f	7
ACOAD8f	3
ACOATA	2
ACODA	1
ACOLIPAabctex	1
ACONTa	2
ACONTb	2
ACOTA	1
ACPPAT120	2
ACPPAT140	2
ACPPAT141	2
ACPPAT160	2
ACPPAT161	2
ACPPAT180	2
ACPPAT181	2
ACS	26																																								1
ACSERtex	3
ACSERtpp	3
ACt2rpp	66																			-1
ACt4pp	1																			1
ACtex	65
ADA	3
ADD	2
ADEt2rpp	10
ADEtex	10
ADK1	186																													1										-1	1
ADK3	2																													-1
ADK4	1
ADMDC	5
ADNCYC	1
ADNK1	13
ADNUC	1
ADNt2pp	3					1
ADNt2rpp	9					-1
ADNtex	12
ADPRDP	1
ADPT	3
ADSK	4
ADSL1r	1
ADSL2r	1
ADSS	1
AGDC	25
AGM3PA	8
AGM3PApp	1
AGM3PH	2
AGM3Pt2pp	9
AGM4PA	3
AGM4PApp	1
AGM4PCP	1
AGM4PCPpp	5
AGM4PH	4
AGM4Pt2pp	8
AGMH	14
AGMHE	4
AGMT	1
AGMt2pp	3
AGMtex	26
AGPAT120	7
AGPAT140	7
AGPAT141	7
AGPAT160	7
AGPAT161	7
AGPAT180	9
AGPAT181	9
AGPR	2
AHCYSNS	1
AICART	2
AIRC2	1
AIRC3	1
AKGDH	2
AKGt2rpp	10
AKGtex	10
ALAALAD	1
ALAALAabcpp	90
ALAALAr	90
ALAALAtex	90
ALAGLUE	4
ALAR	93																																														-1
ALATA_D2	2
ALATA_L	15																											-1
ALATA_L2	1
ALAabcpp	2
ALAt2pp	1													1
ALAt2rpp	108													-1				-1																													-1
ALAt4pp	3																	1
ALAtex	106																																														-1
ALCD19	5																																																1
ALCD2x	11
ALDD19xr	1
ALDD2x	15
ALDD2y	21
ALDD3y	1
ALDD4	1
ALLK	1
ALLPI	1
ALLTAMH	2
ALLTN	2
ALLTNt2rpp	3
ALLTNtex	3
ALLULPE	1
ALLabcpp	1
ALLtex	1
ALR2	1
ALR4x	1
ALTRH	1
AM3PA	3
AM4PA	3
AM4PCP	1
AMALT1	4
AMALT2	2
AMALT3	3
AMALT4	1
AMANAPEr	2
AMANK	1
AMPN	2
AMPTASECG	3
AMPTASEPG	1
AMPtex	1
ANHGMtex	1
ANHMK	20
ANPRT	2
ANS	2
AOBUTDs	1
AP4AH	1
AP4AS	1
APG3PAT120	1
APG3PAT140	1
APG3PAT141	1
APG3PAT160	1
APG3PAT161	1
APG3PAT180	1
APG3PAT181	1
APH120	1
APH140	1
APH141	1
APH160	1
APH161	1
APH180	1
APH181	1
ARAI	1
ARBTNR1	1
ARBTNR2	1
ARBTNR3	1
ARBTNabcpp	3
ARBTNexs	4																																1
ARBTNtex	3
ARBTNtonex	3
ARBTNtpp	3
ARBabcpp	2
ARBt2rpp	3
ARBt3ipp	2
ARBtex	1
ARGAGMt7pp	25
ARGDC	24
ARGDCpp	1
ARGORNt7pp	5
ARGSL	1
ARGSS	1
ARGabcpp	3
ARGt3pp	5
ARGtex	26
ASAD	5
ASCBPL	1
ASCBptspp	1
ASCBtex	1
ASNN	7
ASNNpp	1
ASNS1	1
ASNS2	1
ASNabcpp	1
ASNt2rpp	6
ASNtex	6
ASPCT	3
ASPK	5
ASPT	2
ASPTA	7
ASPabcpp	1
ASPt2_2pp	3
ASPt2_3pp	1
ASPt2pp	1		1
ASPt2rpp	12		-1
ASPtex	11
AST	1
ATHRDHr	1
ATPHs	1
ATPM	18
ATPPRT	1
ATPS4rpp	409
BPNT	4
BUTCT	2
BUTSO3abcpp	1
BUTSO3tex	1
BUTt2rpp	3
BUTtex	3
CA2t3pp	1																														1
CADVtpp	1
CAt6pp	1																														-1
CBMD	1
CBMKr	6
CBPS	1
CD2abcpp	1
CD2t3pp	1
CD2tpp	2
CDAPPA120	1
CDAPPA140	1
CDAPPA141	1
CDAPPA160	1
CDAPPA161	1
CDAPPA180	1
CDAPPA181	1
CGLYabcpp	3
CGLYtex	3
CHLtex	1
CHORM	3
CHORS	6
CHTBSptspp	1
CHTBStex	1
CITL	4
CITt3pp	2
CITt7pp	3
CITtex	3
CLIPAabctex	1
CLPNH120pp	2
CLPNH140pp	2
CLPNH141pp	2
CLPNH160pp	2
CLPNH161pp	2
CLPNH180pp	2
CLPNH181pp	2
CLPNS120pp	2
CLPNS140pp	2
CLPNS141pp	2
CLPNS160pp	2
CLPNS161pp	2
CLPNS180pp	2
CLPNS181pp	2
CMPN	1
CMPtex	1
CMtex	1
CMtpp	1
CO2tex	140
CO2tpp	134
COBALT2abcpp	1
COBALT2t3pp	1
COBALT2tpp	2
COLIPAKpp	1
COLIPAPabctex	1
COLIPAabcpp	4
COLIPAabctex	1
CPGNR1	1
CPGNR2	1
CPGNR3	2
CPGNUtex	4
CPGNUtpp	4
CPGNabcpp	4
CPGNexs	5																															1
CPGNtonex	4
CPPPGO	2
CPPPGO2	1
CRNDabcpp	1
CRNDt2rpp	2																									1
CRNabcpp	1
CRNt2rpp	2																									-1
CRNt8pp	1																									1
CS	2
CSND	3
CSNt2pp	1
CSNtex	1
CTBTabcpp	1
CTBTt2rpp	1
CTECOAI6	6
CTECOAI7	5
CTECOAI8	3
CTPS2	2
CU1Opp	1
CU2abcpp	1
CU2tex	1
CU2tpp	1
CUtex	1
CYANSTpp	1
CYANtex	1
CYNTAH	1
CYNTt2pp	1
CYNTtex	1
CYSDDS	1
CYSDS	2
CYSDabcpp	1
CYSDtex	1
CYSS	1
CYSTL	2
CYSabc2pp	2
CYSabcpp	4
CYStex	3
CYStpp	2
CYTBD2pp	43
CYTBDpp	27
CYTBO3_4pp	173
CYTD	6
CYTDH	1
CYTDK2	5
CYTDt2pp	3							1
CYTDt2rpp	7							-1
CYTDtex	10
CYTK1	63
CYTK2	4
D-LACt2pp	49
D-LACtex	49
DAAD	1
DADA	1
DADK	3
DADNt2pp	1
DADNtex	2
DAGK120	4
DAGK140	4
DAGK141	4
DAGK160	4
DAGK161	5
DAGK180	4
DAGK181	5
DALAt2pp	17																																														1
DALAtex	3																																														1
DAMPtex	1
DAPAL	1
DAPDC	4
DAPE	1
DAPabcpp	1
DAPtex	1
DASYN120	7
DASYN140	7
DASYN141	7
DASYN160	7
DASYN161	8
DASYN180	7
DASYN181	8
DATPHs	1
DC6PH	1
DCAtex	1
DCMPtex	1
DCTPD	1
DCYTD	4
DCYTt2pp	1
DCYTtex	2
DDCAtexi	10
DDGALK	1
DDGLCNt2rpp	3
DDGLCNtex	3
DDGLK	1
DDPA	1
DDPGALA	1
DGK1	4
DGMPtex	1
DGSNt2pp	1
DGSNtex	2
DHACOAH	1
DHAD1	1
DHAD2	1
DHAPT	18
DHAtex	31																																																-1
DHAtpp	31																																																-1
DHBD	1
DHBS	4
DHBSH	3
DHCINDO	1
DHDPRy	1
DHDPS	1
DHFR	1
DHORD2	1
DHORD5	1
DHORDfum	1
DHORTS	3
DHPPD	1
DHPTDCs2	1
DHQS	1
DHQTi	1
DIMPtex	1
DINSt2pp	1
DINStex	2
DMSOR1pp	24
DMSOR2pp	19
DMSOtex	43
DMStex	43
DOPAtex	1
DOXRBCNtex	3
DOXRBCNtpp	3
DRPA	22
DSERDHr	1
DSERt2pp	2
DSERtex	2
DTARTD	1
DTMPK	1
DTMPtex	1
DUMPtex	1
DURIK1	2
DURIPP	10
DURIt2pp	3
DURItex	4
DUTPDP	4
EAR100x	4
EAR100y	3
EAR120x	7
EAR120y	2
EAR121x	2
EAR121y	1
EAR140x	6
EAR140y	4
EAR141x	2
EAR141y	1
EAR160x	1
EAR160y	1
EAR161x	1
EAR161y	1
EAR180x	1
EAR180y	1
EAR181x	1
EAR181y	1
EAR40x	2
EAR40y	3
EAR60x	3
EAR60y	2
EAR80x	4
EAR80y	1
ECA4COLIPAabctex	2
ECA4OALpp	2
ECAP1pp	2
ECAP2pp	2
ECAP3pp	2
ECAtpp	2
ECOAH1	2
ECOAH2	2
ECOAH3	14
ECOAH4	18
ECOAH5	19
ECOAH6	11
ECOAH7	8
ECOAH8	6
EDA	4
EDD	3
EDTXS1	7
EDTXS2	7
EDTXS3	1
EDTXS4	1
ENLIPAabctex	2
ENO	53
ENTCS	4
ENTERES	1
ENTERES2	1
ETHAAL	10
ETHAt2pp	2
ETHAtex	3
ETHSO3abcpp	2
ETHSO3tex	2
ETOHtex	11
ETOHtrpp	11
F6PA	43
F6PP	1
F6Pt6_2pp	3
F6Ptex	3
FA100ACPHi	1
FA120ACPHi	10
FA140ACPHi	3
FA141ACPHi	4
FA160ACPHi	3
FA161ACPHi	3
FA80ACPHi	1
FACOAE100	2
FACOAE120	20
FACOAE140	11
FACOAE141	11
FACOAE160	11
FACOAE161	12
FACOAE180	9
FACOAE181	9
FACOAE60	18
FACOAE80	5
FACOAL100t2pp	1
FACOAL120t2pp	28
FACOAL140t2pp	12
FACOAL141t2pp	13
FACOAL160t2pp	12
FACOAL161t2pp	13
FACOAL180t2pp	12
FACOAL181t2pp	12
FACOAL60t2pp	1
FACOAL80t2pp	1
FADRx	19
FADRx2	1
FALDH2	1
FALDtex	2
FALDtpp	2
FALGTHLs	1
FBA	25
FBA3	1
FBP	18
FCI	1
FCLK	1
FCLPA	1
FCLT	3
FDH4pp	4
FDH5pp	2
FDMO	1
FDMO2	1
FDMO3	2
FDMO4	1
FDMO6	1
FE2abcpp	2
FE2t2pp	2
FE2t3pp	48
FE2tex	5
FE2tpp	4
FE3DCITabcpp	1
FE3DCITtonex	1
FE3DHBZR	1
FE3DHBZSabcpp	1
FE3DHBZStonex	1
FE3HOXR1	1
FE3HOXR2	1
FE3HOXR3	1
FE3HOXUtex	3
FE3HOXUtpp	3
FE3HOXabcpp	3
FE3HOXexs	4																																				1
FE3HOXtonex	3
FE3Ri	43
FE3abcpp	21
FE3tex	22
FECRMR1	1
FECRMR2	1
FECRMR3	1
FECRMUtex	3
FECRMUtpp	3
FECRMabcpp	3
FECRMexs	4																																		1
FECRMtonex	3
FEENTERR1	1
FEENTERR2	1
FEENTERR3	1
FEENTERabcpp	4
FEENTERexs	5																																					1
FEENTERtex	6
FEENTERtonex	4
FEENTERtpp	6
FEOXAMR1	1
FEOXAMR2	1
FEOXAMR3	1
FEOXAMUtex	3
FEOXAMUtpp	3
FEOXAMabcpp	3
FEOXAMexs	4																																			1
FEOXAMtonex	3
FEROpp	43
FESD1s	16
FESD2s	3
FESR	19
FFSD	1
FLDR2	12
FLVR	1
FLVRx	6
FMNRx	10
FMNRx2	2
FOMETRi	1								1
FORt2pp	7
FORtex	14
FORtppi	11
FRD2	3
FRD3	2
FRUK	1
FRULYSDG	2
FRULYSE	1
FRULYSK	2
FRULYSt2pp	1
FRULYStex	1
FRUURt2rpp	2																																													1
FRUURtex	2																																													1
FRUpts2pp	2
FRUptspp	1
FRUtex	3
FTHFD	3
FTHFLi	3
FUCtex	1
FUCtpp	1
FUM	15
FUMt2_2pp	3
FUMt2_3pp	1
FUMtex	4
FUSAtex	2
FUSAtpp	2
G1PACT	28
G1PPpp	1
G1PTT	4
G1Ptex	2
G1SAT	3
G2PP	1
G2PPpp	1
G3PAT120	6
G3PAT140	6
G3PAT141	6
G3PAT160	6
G3PAT161	6
G3PAT180	8
G3PAT181	8
G3PCtex	1
G3PD2	8
G3PD5	2
G3PD6	2
G3PD7	2
G3PEabcpp	1
G3PEtex	9
G3PGabcpp	8
G3PGtex	2
G3PItex	1
G3PSabcpp	8
G3PStex	9
G3PT	4
G5SADs	2
G5SD	1
G6PDA	12
G6PDH2r	4
G6PP	2
G6Pt6_2pp	1
G6Ptex	1
GAL1PPpp	1
GAL1Ptex	2
GALBDtex	1																																						1
GALCTD	1
GALCTLO	2
GALCTND	1
GALCTNLt2pp	2
GALCTNLtex	2
GALCTNt2pp	1
GALCTNtex	1
GALCTt2rpp	1
GALCTtex	1
GALKr	4
GALM2pp	1																																						1
GALS3	1
GALT1	4
GALTptspp	1
GALTtex	1
GALURt2rpp	1
GALURtex	1
GALUi	6
GALabcpp	1
GALt2pp	1
GALtex	5																																						-1
GAM6Pt6_2pp	10
GAMAN6Ptex	10
GAMptspp	1
GAMtex	1
GAPD	54
GARFT	2
GART	1
GCALDD	1
GDPDPK	1
GDPMNH	1
GDPMNP	1
GDPTPDP	1
GDPtex	1
GF6PTA	1
GGGABADr	1
GGGABAH	1
GGPTRCO	1
GGPTRCS	1
GHMT2r	2
GK1	9
GLBRAN2	2									1																																1
GLCNt2rpp	14																																															1
GLCNtex	14																																															1
GLCP	1																																	1
GLCP2	1																																									1
GLCRAL	2
GLCRD	1
GLCRt2rpp	1
GLCRtex	1
GLCS1	2																																	1								1
GLCTR1	4
GLCTR2	4
GLCTR3	4
GLCUR1Ptex	2
GLCURt2rpp	1																																													-1
GLCURtex	2																																													-1
GLCabcpp	1
GLCptspp	2
GLCt2pp	1
GLCtex	6						-1																																						-2
GLCtexi	3						1
GLDBRAN2	1									1
GLGC	2																																	1								1
GLNS	14
GLNabcpp	2
GLNtex	3
GLTPD	1
GLU5K	1
GLUABUTt7pp	30																												1
GLUCYS	1
GLUDC	29
GLUDy	24
GLUN	2
GLUNpp	1
GLUPRT	1
GLUR	1
GLUSy	1
GLUTRR	3
GLUTRS	3
GLUabcpp	1
GLUt2rpp	18																		-1										-1
GLUt4pp	1																		1
GLUtex	38
GLXCL	1
GLYALDtex	5																																																1
GLYALDtpp	5																																																1
GLYAT	2
GLYC2Pabcpp	1
GLYC2Ptex	2
GLYC3Pabcpp	12
GLYC3Pt6pp	6
GLYC3Ptex	12
GLYCAt2rpp	5
GLYCAtex	5
GLYCDx	4																																																1
GLYCK	1
GLYCK2	2
GLYCL	4
GLYCLTDx	3
GLYCLTDy	1
GLYCLTt2rpp	3																							-1
GLYCLTt4pp	1																							1
GLYCLTtex	2
GLYCTO2	3
GLYCTO3	1
GLYCTO4	1
GLYCtex	6
GLYCtpp	18
GLYK	30
GLYOX	1
GLYOX3	15
GLYt2pp	1											1
GLYt2rpp	11											-1					-1
GLYt4pp	1																1
GLYtex	9
GMHEPAT	4
GMHEPK	4
GMHEPPA	4
GMPR	1
GMPS2	3
GMPtex	1
GND	9
GNK	7
GPDDA1pp	1
GPDDA2	8
GPDDA2pp	1
GPDDA3	8
GPDDA3pp	1
GPDDA4	15
GPDDA4pp	1
GPDDA5pp	1
GRXR	5
GSNK	6
GSNt2pp	5
GSNtex	7
GSPMDA	1
GSPMDS	1
GTHOr	6
GTHPi	1
GTHRDHpp	2
GTHRDabc2pp	2
GTHRDabcpp	1
GTHRDtex	1
GTHS	1
GTPDPDP	1
GTPDPK	2
GTPHs	1
GTPtex	1
GUACYC	1
GUAD	3
GUAPRT	1
GUAt2pp	3
GUAtex	6
GUAtpp	6
GUI1	1																																													-1
GUI2	1
GUR1PPpp	1
H2O2tex	3
H2Otex	383																																												1
H2Otpp	328
H2SO	2
H2St1pp	11
H2Stex	11
H2tex	170
H2tpp	169
HACD1	2
HACD2	2
HACD3	14
HACD4	18
HACD5	19
HACD6	11
HACD7	8
HACD8	6
HADPCOADH3	1
HCINNMt2rpp	1
HCINNMtex	1
HCO3E	35
HCYSMT	1
HCYSMT2	1
HDCAtexi	1
HDCEAtexi	2
HEPK1	4
HEPK2	4
HEPT1	4
HEPT2	4
HEPT3	4
HEPT4	4
HEX1	18
HEX4	2
HEX7	6
HEXt2rpp	16
HISTD	1
HISTP	1
HISabcpp	1
HISt2rpp	2
HIStex	1
HKNDDH	2
HKNTDH	1
HMBS	3
HOMt2pp	1
HOMtex	1
HOPNTAL	3
HPPPNDO	2
HPPPNt2rpp	1
HPPPNtex	1
HPYRI	2																					-1
HPYRRx	1																					1
HPYRRy	1
HSDy	4
HSK	1
HSST	2
HSTPT	1
HXAND	77
HXAtex	15
HXCT	5
HXPRT	1
HYD1pp	97
HYD2pp	54
HYD3pp	18
HYPOE	1
HYXNtex	79
HYXNtpp	79
Htex	231
ICDHyr	2
ICHORS	2			-1
ICHORSi	1			1
ICHORT	1
ICL	2
IDOND	10
IDOND2	1																																															1
IDONt2rpp	11																																															-1
IDONtex	11																																															-1
IG3PS	1
IGPDH	1
IGPS	2
ILETA	1
ILEabcpp	1
ILEt2rpp	2
ILEtex	1
IMPC	2
IMPD	3
IMPtex	1
INDOLEt2pp	2										1
INDOLEt2rpp	7										1
INDOLEtex	7
INSH	1
INSK	3
INSTtex	2
INSt2pp	2	1
INSt2rpp	6	-1
INStex	7
IPMD	1
IPPMIa	1
IPPMIb	1
IPPS	1
ISETACabcpp	1
ISETACtex	1
K2L4Aabcpp	2
K2L4Aabctex	2
KARA1	1
KARA2	1
KAS14	1
KAS15	4
KDOCT2	9
KDOPP	9
KDOPS	9
KG6PDC	1
Kabcpp	1
Kt2pp	2
Kt3pp	3
L-LACD2	1
L-LACD3	1
L-LACt2rpp	6
L-LACtex	6
LA4NTpp	1
LACZ	1
LACZpp	1
LADGMDH	3
LALADGLUtex	2
LALADGLUtpp	2
LALALGLUtex	1
LALALGLUtpp	1
LALDO2x	1
LALDO3	3
LALGP	5
LCADi	4
LCARR	1
LCARS	1
LCTSt3ipp	1
LCTStex	2
LCTStpp	2
LDH_D	63
LDH_D2	6
LEUTAi	1
LEUabcpp	1
LEUt2rpp	2
LEUtex	1
LGTHL	1
LIPACabcpp	1
LIPAHT2ex	1																																										1
LIPAHTex	1																																											1
LIPAabcpp	3
LIPAabctex	1
LPADSS	9
LPLIPAL1A120pp	1
LPLIPAL1A140pp	1
LPLIPAL1A141pp	1
LPLIPAL1A160pp	1
LPLIPAL1A161pp	1
LPLIPAL1A180pp	3
LPLIPAL1A181pp	3
LPLIPAL1E120pp	1
LPLIPAL1E140pp	1
LPLIPAL1E141pp	1
LPLIPAL1E160pp	1
LPLIPAL1E161pp	1
LPLIPAL1E180pp	1
LPLIPAL1E181pp	1
LPLIPAL1G120pp	1
LPLIPAL1G140pp	1
LPLIPAL1G141pp	1
LPLIPAL1G160pp	1
LPLIPAL1G161pp	1
LPLIPAL1G180pp	1
LPLIPAL1G181pp	1
LPLIPAL2A120	2
LPLIPAL2A140	2
LPLIPAL2A141	2
LPLIPAL2A160	2
LPLIPAL2A161	2
LPLIPAL2A180	2
LPLIPAL2A181	2
LPLIPAL2E120	1
LPLIPAL2E140	1
LPLIPAL2E141	1
LPLIPAL2E160	1
LPLIPAL2E161	1
LPLIPAL2E180	1
LPLIPAL2E181	1
LPLIPAL2G120	1
LPLIPAL2G140	1
LPLIPAL2G141	1
LPLIPAL2G160	1
LPLIPAL2G161	1
LPLIPAL2G180	1
LPLIPAL2G181	1
LSERDHr	1
LYSDC	1
LYSabcpp	1
LYSt2pp	1
LYSt3pp	8
LYStex	7
LYXI	1
LYXt2pp	1
LYXtex	1
M1PD	1
MACPD	1
MALDDH	1
MALDt2_2pp	1
MALDtex	1
MALS	4
MALTHXabcpp	2
MALTHXtexi	1
MALTPTabcpp	1
MALTPTtexi	1
MALTTRabcpp	1
MALTTRtexi	1
MALTTTRabcpp	1
MALTTTRtexi	1
MALTabcpp	4
MALTtexi	4
MALt2_2pp	7
MALt2_3pp	3
MALt3pp	11
MALtex	13
MAN1PT2	2
MAN6PI	3
MAN6Pt6_2pp	1
MAN6Ptex	1
MANAO	1
MANGLYCptspp	1
MANGLYCtex	1
MANPGH	1
MANptspp	1
MANtex	1
MCITD	4
MCITL2	4
MCITS	4
MCOATA	32
MCTP1App	3
MCTP1Bpp	5
MCTP2App	1
MDDCP1pp	1
MDDCP2pp	1
MDDCP3pp	8
MDDCP4pp	9
MDDCP5pp	3
MDDEP1pp	2
MDDEP2pp	1
MDDEP3pp	1
MDDEP4pp	1
MDH	33
MDH2	2
MDH3	1
ME1	2
ME2	14
MELIBt2pp	2
MELIBt3ipp	1
MELIBtex	1
METAT	7
METOX1s	1
METOX2s	1
METS	1
METSOX1abcpp	1
METSOX1tex	1
METSOX2abcpp	1
METSOX2tex	1
METSOXR1	2
METSOXR2	2
METabcpp	2
METtex	2
MG2t3_2pp	2
MG2tpp	1
MG2uabcpp	1
MGSA	20
MICITDr	4
MINCYCtex	1
MINCYCtpp	1
MINOHPtexi	1
MLDCP1App	1
MLDCP1Bpp	1
MLDCP2App	2
MLDCP2Bpp	1
MLDCP3App	4
MLDEP1pp	4
MLDEP2pp	1
MLTG1	6
MLTG2	6
MLTG3	5
MLTG4	2
MLTG5	2
MLTGY1pp	10
MLTGY2pp	4
MLTGY3pp	5
MLTGY4pp	1
MLTP1	2
MLTP2	5
MLTP3	1
MMCD	1
MMETt2pp	1
MMETtex	1
MMM	1
MN2t3pp	3
MN2tpp	2
MN6PP	1
MNLptspp	1
MNLtex	1
MNNH	1
MNt2pp	1
MOAT	9
MOAT2	9
MOAT3C	4
MOX	20
MPTG	19
MPTG2	1
MSAR	1
MSO3abcpp	1
MSO3tex	1
MTAN	5
MTHFC	2
MTHFD	2
MTHFR2	1
MTHTHFSs	1
N2Otex	4
N2Otpp	4
NACODA	1
NADDP	3
NADH10	14
NADH16pp	62
NADH17pp	12
NADH18pp	1
NADH5	13
NADH9	2
NADK	1
NADN	1
NADPHQR2	18
NADPHQR3	6
NADPHQR4	1
NADPPPS	1
NADS1	3
NADTRHD	13
NAMNPP	2
NAt3_1p5pp	1
NAt3_2pp	1
NAt3pp	9																1	1	1	1	1			1	1		1
NDPK1	24																													-1
NDPK2	34
NDPK3	62
NDPK4	5
NDPK5	2
NDPK6	2
NDPK7	2
NDPK8	1
NH4tex	62
NH4tpp	53
NHFRBO	1
NI2abcpp	1
NI2t3pp	2
NI2tpp	2
NI2uabcpp	1
NMNAT	1
NMNDA	1
NMNN	1
NNAM	2
NNATr	3
NO2t2rpp	3
NO2tex	29
NO3R1bpp	8
NO3R1pp	3
NO3R2bpp	11
NO3R2pp	1
NO3t7pp	2
NO3tex	21
NODOx	1
NODOy	1
NOVBCNtex	1
NOVBCNtpp	1
NOtex	6
NOtpp	6
NTD1	5
NTD10	3
NTD10pp	1
NTD11	4
NTD11pp	1
NTD12	1
NTD12pp	1
NTD1pp	1
NTD2	6
NTD2pp	1
NTD3	3
NTD3pp	1
NTD4	2
NTD4pp	1
NTD5	2
NTD5pp	1
NTD6	3
NTD6pp	1
NTD7	2
NTD7pp	1
NTD8	3
NTD8pp	1
NTD9	4
NTD9pp	1
NTP1	24
NTP10	1
NTP3	1
NTP3pp	1
NTP5	1
NTPP1	1
NTPP10	1
NTPP11	1
NTPP2	1
NTPP3	1
NTPP4	1
NTPP5	2
NTPP6	1
NTPP7	1
NTPP8	1
NTPP9	1
NTPTP1	1
NTPTP2	1
NTRIR2x	1
NTRIR3pp	5
NTRIR4pp	2
O2tex	265
O2tpp	260
OAADC	7
OBTFL	1
OCBT	1
OCDCAtexi	1
OCDCEAtexi	1
OCTAtex	1
OMCDC	1
OMPDC	4
OP4ENH	3
ORNDC	28
ORNabcpp	1
ORNtex	28
OROTt2_2pp	1
OROTtex	1
ORPT	4
OXAMTC	1
OXCOAHDH	1
OXDHCOAT	1
P5CD	3
P5CR	1
PA120abcpp	4
PA140abcpp	4
PA141abcpp	4
PA160abcpp	4
PA161abcpp	4
PA180abcpp	6
PA181abcpp	6
PACALDt2rpp	1
PACALDtex	2
PACCOAE	1
PACCOAL	1
PAPA120	1
PAPA120pp	3
PAPA140	1
PAPA140pp	3
PAPA141	1
PAPA141pp	3
PAPA160	1
PAPA160pp	3
PAPA161	1
PAPA161pp	3
PAPA180	1
PAPA180pp	3
PAPA181	1
PAPA181pp	3
PAPPT3	19
PAPSR	3
PAPSR2	1
PDE1	1
PDE4	1
PDH	10
PDXPP	1
PE120abcpp	7
PE140abcpp	4
PE141abcpp	4
PE160abcpp	5
PE161abcpp	6
PE180abcpp	3
PE181abcpp	4
PEAMNOpp	1
PEAMNtex	1
PETNT161pp	1
PETNT181pp	1
PFK	10
PFK_2	1
PFK_3	1
PFL	6
PG120abcpp	9
PG140abcpp	5
PG141abcpp	6
PG160abcpp	4
PG161abcpp	4
PG180abcpp	4
PG181abcpp	4
PGAMT	28
PGCD	3
PGI	26
PGK	54
PGL	4
PGM	52
PGMT	17
PGP120abcpp	1
PGP140abcpp	1
PGP141abcpp	1
PGP160abcpp	1
PGP161abcpp	1
PGP180abcpp	1
PGP181abcpp	1
PGPP120	3
PGPP120pp	1
PGPP140	3
PGPP140pp	1
PGPP141	3
PGPP141pp	1
PGPP160	3
PGPP160pp	1
PGPP161	3
PGPP161pp	1
PGPP180	3
PGPP180pp	1
PGPP181	3
PGPP181pp	1
PGSA120	4
PGSA140	4
PGSA141	4
PGSA160	4
PGSA161	4
PGSA180	4
PGSA181	4
PHEMEabcpp	3
PHEMEtiex	3
PHETA1	2
PHEt2rpp	2
PHEtex	2
PHYTSpp	1
PIt2rpp	35
PItex	48
PIuabcpp	7
PLIPA1A120pp	2
PLIPA1A140pp	2
PLIPA1A141pp	2
PLIPA1A160pp	2
PLIPA1A161pp	2
PLIPA1A180pp	2
PLIPA1A181pp	2
PLIPA1E120pp	6
PLIPA1E140pp	3
PLIPA1E141pp	3
PLIPA1E160pp	4
PLIPA1E161pp	4
PLIPA1E180pp	2
PLIPA1E181pp	2
PLIPA1G120pp	7
PLIPA1G140pp	3
PLIPA1G141pp	4
PLIPA1G160pp	2
PLIPA1G161pp	2
PLIPA1G180pp	2
PLIPA1G181pp	2
PLIPA2A120pp	1
PLIPA2A140pp	1
PLIPA2A141pp	1
PLIPA2A160pp	1
PLIPA2A161pp	1
PLIPA2A180pp	3
PLIPA2A181pp	3
PLIPA2E120pp	1
PLIPA2E140pp	1
PLIPA2E141pp	1
PLIPA2E160pp	1
PLIPA2E161pp	1
PLIPA2E180pp	1
PLIPA2E181pp	1
PLIPA2G120pp	1
PLIPA2G140pp	1
PLIPA2G141pp	1
PLIPA2G160pp	1
PLIPA2G161pp	1
PLIPA2G180pp	1
PLIPA2G181pp	1
PMANM	1
PMPK	1
POAACR	1
POR5	14
POX	5
PPA	30
PPA2	1
PPAKr	1																						1
PPALtex	1
PPALtpp	1
PPAt4pp	1
PPAtex	1
PPBNGS	3
PPC	8
PPCK	4
PPCSCT	1															1
PPGPPDP	2
PPK2r	3
PPKr	204																																	-1							-1	-1
PPM	18																																							-1
PPM2	22
PPND	1
PPNDH	2
PPPGO	1
PPPGO3	2
PPPNDO	1
PPPNt2rpp	1
PPPNtex	1
PPS	33
PPTHpp	1
PPTtex	1
PRAGSr	1
PRAIS	1
PRAIi	2
PRAMPC	1
PRASCSi	1
PRATPP	1
PRFGS	1
PRMICI	1
PROD2	2
PROGLYabcpp	1
PROGLYtex	1
PROabcpp	1
PROt2rpp	4																								-1
PROt4pp	1																								1
PROtex	2
PRPPS	8																																							-1
PSCLYSt2pp	1
PSCLYStex	1
PSCVT	6
PSD120	2
PSD140	2
PSD141	2
PSD160	2
PSD161	3
PSD180	2
PSD181	3
PSERT	3
PSERtex	3
PSP_L	3
PSP_Lpp	3
PSSA120	2
PSSA140	2
PSSA141	2
PSSA160	2
PSSA161	3
PSSA180	2
PSSA181	3
PTA2	1																						1
PTAr	21																																								1
PTHRpp	1
PTRCORNt7pp	28
PTRCTA	2
PTRCabcpp	2
PTRCt2pp	7
PTRCtex	30
PUNP1	6
PUNP2	5
PUNP3	3
PUNP4	5
PUNP5	8
PUNP6	3
PUNP7	12
PYAM5PO	3
PYDAMK	1
PYDXK	1
PYDXNK	1
PYDXPP	1
PYK	33
PYNP2r	14
PYROX	1
PYRt2rpp	45
PYRtex	45
QUIN2tex	2
QUIN2tpp	2
QUINDH	2
R15BPK	13																																							1
R1PK	13																																							1
R5PP	1
R5PPpp	1
R5Ptex	1
RBK	8
RBK_L1	1
RBP4E	4
REPHACCOAI	1
RFAMPtex	1
RFAMPtpp	1
RHAT1	4
RHCCE	1
RIBabcpp	2
RIBtex	3
RMI	1
RMK	1
RMNtex	1
RMNtpp	1
RMPA	1
RNDR1	1
RNDR1b	1
RNDR2	1
RNDR2b	1
RNDR3	1
RNDR3b	1
RNDR4	1
RNDR4b	1
RNTR1c2	2
RNTR2c2	2
RNTR3c2	2
RNTR4c2	1
RPE	14
RPI	15
S7PI	4
SADH	1
SADT2	4
SBTPD	1
SBTptspp	1
SBTtex	1
SDPDS	1
SDPTA	1
SERASr	4
SERAT	4
SERD_D	1
SERD_L	6
SERt2rpp	19																				-1
SERt4pp	1																				1
SERtex	18
SFGTHi	1
SGDS	1
SGSAD	1
SHK3Dr	1
SHKK	6
SHSL1	2
SKMt2pp	5
SKMtex	5
SO3tex	1
SO4t2pp	1
SO4tex	2
SOTA	1
SPMDabcpp	1
SPMDt3pp	6
SPMDtex	5
SPMS	5
SSALx	1
SSALy	1
SUCCt2_2pp	6
SUCCt2_3pp	4
SUCCt3pp	13
SUCCtex	13
SUCDi	13
SUCOAS	9															-1
SUCRtex	1
SUCptspp	1
SULFACabcpp	1
[truncated: 168 more rows]
[truncated: 702 more columns]
