# Supplementary material for: Minimal metabolic pathway structure is consistent with associated biomolecular interactions
Source: Mol Syst Biol. 2014 Jul 1;10(7):737. doi: 10.15252/msb.20145243 (PMC4299494; doi:10.15252/msb.20145243)
Supplement: Supplementary file 2 — Supplementary Dataset S2 [file msb0010-0737-sd2.xlsx]

## Sheet: EcoliDifferences
Missing From MinSpan
Database	Name	Additional Info
KEGG	M00165: Reductive pentose phosphate cycle (Calvin cycle)	KEGG ortholog mistake, no such pathway in Ecoli
KEGG	M00344: Formaldehyde assimilation, xylulose monophosphate pathway	KEGG ortholog mistake, no such pathway in Ecoli
KEGG	M00003: Gluconeogenesis, oxaloacetate => f6p	Broken up into smaller pathways
KEGG	M00083: Fatty acid biosynthesis, elongation	Different representation in MinSpan, requires all precursors and cofactors
KEGG	M00087: beta-oxidation (16 --> 14)	Different representation in MinSpan, requires all precursors and cofactors
KEGG	M00063: CMP-KDO biosynthesis	Different representation in MinSpan, requires all precursors and cofactors
KEGG	M00053: Pyrimidine deoxyribonucleotide biosynthesis, CDP/CTP => dCDP/dCTP, dTDP/dTTP	Broken up into smaller pathways
KEGG	M00019: Valine/isoleucine biosynthesis, pyruvate => valine/2-oxobutanoate => isoleucine	Broken up into smaller pathways
KEGG	M00022: Shikimate pathway, phosphoenolpyruvate + erythrose-4P => chorismate	Broken up into smaller pathways
KEGG	M00572: Pimeloyl-ACP biosynthesis, BioC-BioH pathway, malonyl-ACP => pimeloyl-ACP	Different representation in MinSpan, requires all precursors and cofactors
KEGG	M00133: Polyamine biosynthesis, arginine => agmatine => putrescine => spermidine	Broken up into smaller pathways
EcoCyc	'NADH to cytochrome <i>bo</i> oxidase electron transfer'	Broken up into smaller pathways
EcoCyc	'CMP-KDO biosynthesis I'	Different representation in MinSpan, requires all precursors and cofactors
EcoCyc	'dTDP-L-rhamnose biosynthesis I'	Different representation in MinSpan, requires all precursors and cofactors
EcoCyc	'enterobacterial common antigen biosynthesis'	Different representation in MinSpan, requires all precursors and cofactors
EcoCyc	'purine nucleotides <i>de novo</i> biosynthesis I'	Broken up into smaller pathways
EcoCyc	'pyrimidine deoxyribonucleotides <i>de novo</i> biosynthesis I'	Broken up into smaller pathways
EcoCyc	'cardiolipin biosynthesis I'	Different representation in MinSpan, requires all precursors and cofactors
EcoCyc	'CDP-diacylglycerol biosynthesis I, CDP-diacylglycerol biosynthesis II'	Different representation in MinSpan, requires all precursors and cofactors
EcoCyc	'superpathway of unsaturated fatty acids biosynthesis (<i>E. coli</i>)'	Different representation in MinSpan, requires all precursors and cofactors
EcoCyc	'<i>cis</i>-dodecenoyl biosynthesis'	Different representation in MinSpan, requires all precursors and cofactors
EcoCyc	'<i>cis</i>-vaccenate biosynthesis'	Different representation in MinSpan, requires all precursors and cofactors
EcoCyc	'fatty acid biosynthesis initiation II'	Different representation in MinSpan, requires all precursors and cofactors
EcoCyc	'fatty acid elongation -- saturated'	Different representation in MinSpan, requires all precursors and cofactors
EcoCyc	'palmitoleate biosynthesis I'	Different representation in MinSpan, requires all precursors and cofactors
EcoCyc	'palmitate biosynthesis II (bacteria and plants)'	Different representation in MinSpan, requires all precursors and cofactors
EcoCyc	'biotin biosynthesis I'	Different representation in MinSpan, requires all precursors and cofactors
EcoCyc	'fatty acid &beta;-oxidation I'	Different representation in MinSpan, requires all precursors and cofactors
Gene Ontology	GO:0000910: cytokinesis	Non metabolic function with metabolic enzymes
Gene Ontology	GO:0006099: tricarboxylic acid cycle	Contains additional non TCA genes such as for glyoxylate bypass, extra forms of malate dehydrogenase; MinSpan captures Kegg and EcoCyc TCA
Gene Ontology	GO:0006106: fumarate metabolic process	A classification of metabolic genes, not an actual pathway
Gene Ontology	GO:0006520: cellular amino acid metabolic process	A classification of metabolic genes, not an actual pathway
Gene Ontology	GO:0006541: glutamine metabolic process	A classification of metabolic genes, not an actual pathway
Gene Ontology	GO:0006655: phosphatidylglycerol biosynthetic process	A classification of metabolic genes, not an actual pathway
Gene Ontology	GO:0006869: lipid transport	A classification of metabolic genes, not an actual pathway
Gene Ontology	GO:0008610: lipid biosynthetic process	Different representation in MinSpan, requires all precursors and cofactors
Gene Ontology	GO:0009102,GO:0030497: biotin biosynthetic process/fatty acid elongation	Different representation in MinSpan, requires all precursors and cofactors
Gene Ontology	GO:0009186: deoxyribonucleoside diphosphate metabolic process	A classification of metabolic genes, not an actual pathway
Gene Ontology	GO:0009225: nucleotide-sugar metabolic process	A classification of metabolic genes, not an actual pathway
Gene Ontology	GO:0009423: chorismate biosynthetic process	Broken up into smaller pathways
Gene Ontology	GO:0015986: ATP synthesis coupled proton transport	A classification of metabolic genes, not an actual pathway
Gene Ontology	GO:0015991: ATP hydrolysis coupled proton transport	A classification of metabolic genes, not an actual pathway
Gene Ontology	GO:0016042: lipid catabolic process	A classification of metabolic genes, not an actual pathway
Gene Ontology	GO:0016998: cell wall macromolecule catabolic process	A classification of metabolic genes, not an actual pathway
Gene Ontology	GO:0019277: UDP-N-acetylgalactosamine biosynthetic process	A classification of metabolic genes, not an actual pathway
Gene Ontology	GO:0019294: keto-3-deoxy-D-manno-octulosonic acid biosynethic process	Different representation in MinSpan, requires all precursors and cofactors
Gene Ontology	GO:0019305: dTDP-rhamnose biosynthetic process	Different representation in MinSpan, requires all precursors and cofactors
Gene Ontology	GO:0036104: Kdo2-lipid A biosynthetic process	Different representation in MinSpan, requires all precursors and cofactors
Gene Ontology	GO:0042773: ATP synthesis coupled electron transport	A classification of metabolic genes, not an actual pathway
Gene Ontology	GO:0043093: cytokinesis by binary fission	Non metabolic function with metabolic enzymes
Gene Ontology	GO:0044262: cellular carbohydrate metabolic process	A classification of metabolic genes, not an actual pathway
Gene Ontology	GO:0045226: extracellular polysaccharide biosynthetic process	Different representation in MinSpan, requires all precursors and cofactors
Gene Ontology	GO:0046474: glycerophospholipid biosynthetic process	Different representation in MinSpan, requires all precursors and cofactors
Gene Ontology	GO:0046836: glycolipid transport [removed Gene Ontology in Ecoli]	Different representation in MinSpan, requires all precursors and cofactors
Gene Ontology	GO:0051289: proteon homotetramerization	Non metabolic function with metabolic enzymes
Gene Ontology	GO:0055114: oxidation-reduction process	A classification of metabolic genes, not an actual pathway

## Sheet: YeastDifferences
Missing from MinSpan
Database	Name	Additional Info
KEGG	M00088: Ketone body biosynthesis, acetyl-CoA => acetoacetate/3-hydroxybutyrate/acetone	Different representation in MinSpan, requires all precursors and cofactors
KEGG	M00367: C10-C20 isoprenoid biosynthesis, non-plant eukaryotes	Different representation in MinSpan, requires all precursors and cofactors
KEGG	M00025: Tyrosine biosynthesis, chorismate => tyrosine	Broken up into smaller pathways
KEGG	M00114: Ascorbate biosynthesis, plants, glucose-6P => ascorbate	KEGG ortholog mistake, no such pathway in Yeast
YeastCyc	'triglyceride biosynthesis'	Broken up into smaller pathways
Gene Ontology	GO:0010142: farnesyl diphosphate biosynthetic process, mevalonate pathway	Different representation in MinSpan, requires all precursors and cofactors
Gene Ontology	GO:0019483: beta-alanine biosynthetic process	A classification of metabolic genes, not an actual pathway
Gene Ontology	GO:0019287: isopentenyl diphosphate biosynthetic process, mevalonate pathway	Different representation in MinSpan, requires all precursors and cofactors
Gene Ontology	GO:0015936: coenzyme A metabolic process	A classification of metabolic genes, not an actual pathway
Gene Ontology	GO:0033615: mitochondrial proton-transportin ATP synthase complex assembly	Non metabolic function with metabolic enzymes
Gene Ontology	GO:0045337: farnesyl diphosphate biosynthetic process	Different representation in MinSpan, requires all precursors and cofactors
Gene Ontology	GO:0009092: homoserine metabolic process	Broken up into smaller pathways
Gene Ontology	GO:0032889: regulation of vacuole fusion, non-autophagic	Non metabolic function with metabolic enzymes
Gene Ontology	GO:0009094: L-phenylalanine biosynthetic process	Broken up into smaller pathways
Gene Ontology	GO:0051259: protein oligomerization	Non metabolic function with metabolic enzymes
Gene Ontology	GO:0042407: cristae formation	Non metabolic function with metabolic enzymes
Gene Ontology	GO:0006646: phosphatidylethanolamine biosynthetic process	Different representation in MinSpan, requires all precursors and cofactors
Gene Ontology	GO:0046474: glycerophospholipid biosynthetic process	Different representation in MinSpan, requires all precursors and cofactors
Gene Ontology	GO:0009058: biosynthetic process	A classification of metabolic genes, not an actual pathway
Gene Ontology	GO:0006571: tyrosine biosynthetic process	Broken up into smaller pathways
Gene Ontology	GO:0046034: ATP metabolic process	A classification of metabolic genes, not an actual pathway
Gene Ontology	GO:0006508: proteolysis	Non metabolic function with metabolic enzymes
Gene Ontology	GO:0006839: mitochondrial transport	A classification of metabolic genes, not an actual pathway
Gene Ontology	GO:0006915: apoptotic process	Non metabolic function with metabolic enzymes
Gene Ontology	GO:0009061: anaerobic respiration	A classification of metabolic genes, not an actual pathway
Gene Ontology	GO:0015886: heme transport	Different gene annotation in model
Gene Ontology	GO:0015991: ATP hydrolysis coupled proton transport	A classification of metabolic genes, not an actual pathway
Gene Ontology	GO:0006122: mitochondrial electron transport, ubiquinol to cytochrome c	A classification of metabolic genes, not an actual pathway
Gene Ontology	GO:0022904: respiratory electorn transport chain	A classification of metabolic genes, not an actual pathway
Gene Ontology	GO:0015986: ATP synthesis coupled transport	A classification of metabolic genes, not an actual pathway
Gene Ontology	GO:0006119: oxidative phosphorylation	A classification of metabolic genes, not an actual pathway
Gene Ontology	GO:0006123: mitochondrial electron transport, cytochrome c to oxygen	A classification of metabolic genes, not an actual pathway
