# Supplementary material for: Minimal metabolic pathway structure is consistent with associated biomolecular interactions
Source: Mol Syst Biol. 2014 Jul 1;10(7):737. doi: 10.15252/msb.20145243 (PMC4299494; doi:10.15252/msb.20145243)
Supplement: Supplementary file 3 — Supplementary Dataset S3 [file msb0010-0737-sd3.xlsx]

## Sheet: Overall Results
		TP	FN	Miss Rate	p val (binomial distribution)	Good Prediction (p < 0.05 & Miss Rate < 0.7)	Bad Prediction (p > 0.05)	Some Correct (p < 0.05 & Miss Rate >= 0.7)
Alternative Carbon Source	acetate	3	8	0.727273	0.0148	0	0	1
	alpha-ketoglutarate	3	9	0.75	0.0189	0	0	1
	arabinose	4	1	0.2	6.0516e-06	1	0	0
	citrate	3	12	0.8	0.0604	0	1	0
	fructose	4	0	0	7.33e-06	1	0	0
	fucose	6	3	0.333333	2.3599e-05	1	0	0
	fumarate	6	9	0.6	9.1159e-06	1	0	0
	galactose	8	1	0.111111	1.3599e-08	1	0	0
	glucosamine	1	5	0.833333	0.0792	0	1	0
	glycerol	3	7	0.7	0.0061	0	0	1
	lactate	3	7	0.7	0.0114	0	0	1
	lactose	8	1	0.111111	1.3599e-08	1	0	0
	malate	1	3	0.75	0.0792	0	1	0
	maltose	3	2	0.4	0.0001225	1	0	0
	mannose	4	1	0.2	4.0363e-05	1	0	0
	pyruvate	2	7	0.777778	0.0613	0	1	0
	ribose	1	3	0.75	0.0476	0	0	1
	sorbitol	5	2	0.285714	1.5289e-06	1	0	0
	trehalose	5	2	0.285714	1.5289e-06	1	0	0
	xylose	6	3	0.333333	4.7663e-06	1	0	0
Alternative Nitrogen Source	adenosine	5	17	0.772727	0.011	0	0	1
	arginine	4	8	0.666667	4.1135e-05	1	0	0
	glycine	2	16	0.888889	0.0875	0	1	0
	ornithine	9	7	0.4375	6.8466e-07	1	0	0
	Nitrate	6	8	0.571429	0.00014182	1	0	0
	Nitrite	10	7	0.411765	6.2638e-07	1	0	0
Alternative Phosphorus Source	2,3 cAMP	2	5	0.714286	0.0484	0	0	1
	2,3 cGMP	2	5	0.714286	0.0294	0	0	1
	glucose-6-phosphate	0	4	1	0.5312	0	1	0
Alternative Sulfur Source	cysteine	1	1	0.5	0.0159	1	0	0
	glutathione	2	1	0.333333	0.00028345	1	0	0
	taurine	2	1	0.333333	0.00084359	1	0	0
Nucleotide Supplementation	adenine	2	0	0	0.00074786	1	0	0
	cytosine	1	1	0.5	0.0238	1	0	0
	guanine	2	0	0	0.00074786	1	0	0
Amino Acid Supplementation	arginine	2	2	0.5	0.0015	1	0	0
	cysteine	1	0	0	0.004	1	0	0
	glycine	1	1	0.5	0.0238	1	0	0
	histidine	1	1	0.5	0.0317	1	0	0
	isoleucine	4	4	0.5	0.00011276	1	0	0
	leucine	2	0	0	0.00012598	1	0	0
	lysine	2	1	0.333333	0.00028345	1	0	0
	methionine	2	2	0.5	0.00050391	1	0	0
	phenylalanine	1	2	0.666667	0.0119	1	0	0
	proline	0	0	-	-	1	0	0
	serine	2	1	0.333333	0.00028345	1	0	0
	threonine	1	0	0	0.004	1	0	0
	tryptophan	2	0	0	0.00037593	1	0	0
	tyrosine	2	0	0	0.00012598	1	0	0
	valine	2	2	0.5	0.00050391	1	0	0
Oxygen Shift	Aerobic/Anaerobic	9	18	0.666667	5.957e-05	1	0	0
Total Predictions						37	6	8
TP and FN determined by EcoCyc, unless noted in literature sources supplementary data or in supplementary material for anaerobic/aerobic shift
p value is calculated based on binomial distribution of drawing random X TFs and resulting in Y TPs with probability of Z
X = number of enriched TFs
Y = number of TPs
Z = number of TPs and FNs

## Sheet: Acetate as C source
38 differential MinSpan, with 8 enriched TFs					FN
'iscR'	0.00629617				creB
'narP'	0.00964382				fis
'sgrR'	0.0141679	TP
'torR'	0.0208646
'malI'	0.0277778	TP
'phoB'	0.0366797
'kdgR'	0.0375113
'atoC'	0.0473138	TP
'rob'	0.0555556
'lrp'	0.0579903
'fhlA'	0.0658326
'fnr'	0.089909	FN
'ompR'	0.0934667
'envY'	0.09807
'rstA'	0.107696
'soxR'	0.122474
'dhaR'	0.152228
'marA'	0.165225
'narL'	0.167726
'trpR'	0.191984
'dgsA'	0.218383
'dcuR'	0.244383
'soxS'	0.249429
'hupA'	0.26995
'hupB'	0.26995
'fruR'	0.283839	FN
'nagC'	0.317289
'fur'	0.360304
'gntR'	0.367366
'idnR'	0.390408
'cpxR'	0.426217
'pdhR'	0.434827
'rpoS'	0.588265
'appY'	0.606486
'arcA'	0.613142	FN
'ihfA'	0.664385	FN
'ihfB'	0.664385	FN
'modE'	0.7093
'tyrR'	0.7093
'crp'	0.753359	FN

## Sheet: Alpha-Ketoglutarate as C source
29 differential MinSpan, with 8 enriched TFs					FN
'torR'	0.0123605				fis
'iscR'	0.0176071
'malI'	0.0212963	TP
'kdgR'	0.0224434
'narP'	0.0241127
'fhlA'	0.0271547	TP
'rob'	0.0425926
'fruR'	0.0475078	TP
'lrp'	0.0642637	FN
'dhaR'	0.0956133
'phoB'	0.106726
'ompR'	0.115687
'envY'	0.120327
'marA'	0.127136
'rstA'	0.129925
'trpR'	0.147972
'soxS'	0.162179
'dgsA'	0.16864
'fnr'	0.174166	FN
'hupA'	0.20939
'hupB'	0.20939
'nagC'	0.211203
'cpxR'	0.212373
'fur'	0.264944	FN
'gntR'	0.288076
'idnR'	0.307082
'soxR'	0.307082
'pdhR'	0.344219	FN
'narL'	0.362334
'rpoS'	0.395596
'modE'	0.594946
'tyrR'	0.594946
'crp'	0.730848	FN
'arcA'	0.738399	FN
'ihfA'	0.790607	FN
'ihfB'	0.790607	FN

## Sheet: Arabinose as C source
19 differential MinSpan, with 5 enriched TFs
'araC'	0.00674841	TP
'dhaR'	0.0073437
'malI'	0.0157407	TP
'fruR'	0.0396937	TP
'fhlA'	0.0471241	TP
'iscR'	0.0547794
'xapR'	0.0609849
'cytR'	0.0633818
'narP'	0.0674454
'dgsA'	0.125243
'nagC'	0.126986
'deoR'	0.169729
'adiY'	0.178654
'modE'	0.178654
'rpoS'	0.221161
'soxS'	0.344219
'fnr'	0.357671
'crp'	0.740382	FN
'lrp'	0.823481
'phoB'	0.930095
'ihfA'	0.932298
'ihfB'	0.932298
'ompR'	0.934438
'envY'	0.936519
'rstA'	0.940507

## Sheet: Citrate as C source
46 differential MinSpan, with 12 enriched TFs					FN
'rob'	0.00254587				dpiA
'fnr'	0.00286789	TP			fis
'mntR'	0.00746251
'kdgR'	0.00824735
'fhlA'	0.0154617	TP
'iscR'	0.0164318
'sgrR'	0.0237093
'narP'	0.0246194
'marA'	0.0346952
'torR'	0.0346952
'malI'	0.0361111	TP
'phoB'	0.0453346
'soxR'	0.0521422
'atoC'	0.0771175
'dcuR'	0.0771175
'narL'	0.0837892	FN
'ompR'	0.104993
'iclR'	0.108158
'envY'	0.110739
'rstA'	0.122804
'allR'	0.143768
'cdaR'	0.143768
'adiY'	0.143884
'soxS'	0.151125
'appY'	0.19837
'fur'	0.226339	FN
'dhaR'	0.23412
'lrp'	0.244721
'trpR'	0.247424
'dgsA'	0.280604	FN
'fruR'	0.337217	FN
'hupA'	0.34449
'hupB'	0.34449
'gntR'	0.461256
'rcsA'	0.473131
'rcsB'	0.473131
'idnR'	0.488026
'gadX'	0.513364
'gadW'	0.532849
'pdhR'	0.538616	FN
'arcA'	0.54801	FN
'gadE'	0.639804
'cpxR'	0.682237
'nagC'	0.735642
'crp'	0.815082	FN
'modE'	0.815381
'tyrR'	0.815381
'ihfA'	0.87557	FN
'ihfB'	0.87557	FN
'rpoS'	0.907786	FN

## Sheet: Fructose as C source
6 differential MinSpan, with 6 enriched TFs
'rpoS'	8.5005e-05	TP
'fruR'	0.000146814	TP
'dgsA'	0.000572909	TP
'dhaR'	0.00275144
'malI'	0.0037037	TP
'nagC'	0.00701147
'soxS'	0.085052

## Sheet: Fucose as C source
24 differential MinSpan, with 11 enriched TFs					FN
'lldR'	0.000467258	TP			dnaA
'dhaR'	0.0073437
'fruR'	0.0103003	TP
'dgsA'	0.0123546	TP
'fucR'	0.0157407	TP
'malI'	0.0157407	TP
'fnr'	0.0198442	TP
'flhC'	0.0314815
'flhD'	0.0314815
'fhlA'	0.0471241
'nsrR'	0.0472092
'narL'	0.0609849
'narP'	0.0674454
'ihfA'	0.0687347
'ihfB'	0.0687347
'rpoS'	0.0811669
'nagC'	0.126986
'dcuR'	0.140655
'ompR'	0.175817
'envY'	0.18099
'rstA'	0.19154
'cpxR'	0.192178
'lrp'	0.20786
'soxR'	0.23104
'glpR'	0.302899
'phoB'	0.338438
'soxS'	0.344219
'fur'	0.381364
'appY'	0.384075
'arcA'	0.609295	FN
'crp'	0.740382	FN

## Sheet: Fumarate as C source
36 differential MinSpan, with 7 enriched TFs		BM adjusted			FN
'fhlA'	0.0039829	TP			fis
'mntR'	0.00440583				marA
'dcuR'	0.00559594	TP			rob
'iscR'	0.00629617	TP
'narP'	0.00964382	TP
'malI'	0.0277778	TP
'narL'	0.0427332	TP
'lrp'	0.0579903
'adiY'	0.0658326
'phoB'	0.0846783
'ompR'	0.0934667
'envY'	0.09807
'rstA'	0.107696
'appY'	0.109268
'allR'	0.110808
'fur'	0.11272	FN
'soxR'	0.122474	FN
'sgrR'	0.13815
'dhaR'	0.152228
'uxuR'	0.165225
'dgsA'	0.218383
'atoC'	0.244383
'fnr'	0.266302	FN
'rcsA'	0.334296
'rcsB'	0.334296
'gntR'	0.367366
'gadX'	0.36815
'gadW'	0.384945
'idnR'	0.390408
'cpxR'	0.426217
'fruR'	0.477895
'gadE'	0.48249
'soxS'	0.554385	FN
'rpoS'	0.588265
'arcA'	0.613142	FN
'nagC'	0.622747
'modE'	0.7093
'ihfA'	0.818213
'ihfB'	0.818213
'crp'	0.960776	FN

## Sheet: Galactose as C source
4 differential MinSpan with 10 enriched TFs					FN
'galR'	0.000205377	TP			crp
'galS'	0.000205377	TP
'hns'	0.000572909
'hupA'	0.000918448	TP
'hupB'	0.000918448	TP
'dhaR'	0.00275144
'rpoS'	0.00287317	TP
'malI'	0.0037037	TP
'fruR'	0.00427677	TP
'dgsA'	0.0296254	TP
'soxS'	0.085052
'nagC'	0.0997809
'lrp'	0.408978

## Sheet: Glucosamine as C source
20 differential MinSpan, with 4 enriched TFs
'mntR'	0.00156136
'kdgR'	0.0138444
'malI'	0.0166667	TP
'phoB'	0.0299966
'adiY'	0.0548601
'dhaR'	0.0609849
'iscR'	0.0609849
'narP'	0.0749705
'sgrR'	0.0831813
'dgsA'	0.132517	FN
'nagC'	0.140259	FN
'rcsA'	0.149268
'rcsB'	0.149268
'gadX'	0.167726
'gadW'	0.177153
'ompR'	0.211191
'envY'	0.2171
'gntR'	0.228452
'rstA'	0.229113
'gadE'	0.235858
'idnR'	0.243982
'soxR'	0.243982
'rpoS'	0.249281
'narL'	0.289642
'fruR'	0.323861	FN
'soxS'	0.362334	FN
'appY'	0.403729
'lrp'	0.444147
'fhlA'	0.493427
'crp'	0.548857	FN
'fur'	0.652226
'cpxR'	0.681652

[truncated: 42 more sheets: Glycerol as C source, Lactate as C source, Lactose as C source, Malate as C source, Maltose as C source, Mannose as C source, Pyruvate as C source, Ribose as C source, Sorbitol as C source, Trehalose as C source, Xylose as C source, Adenosine as N source, Arginine as N source, Glycine as N source, Ornithine as N source, Nitrate as N source, Nitrite as N source, 23cAMP as P source, 23cGMP as P source, G6P as P source …]
