# Supplementary material for: Minimal metabolic pathway structure is consistent with associated biomolecular interactions
Source: Mol Syst Biol. 2014 Jul 1;10(7):737. doi: 10.15252/msb.20145243 (PMC4299494; doi:10.15252/msb.20145243)
Supplement: Supplementary file 5 — Supplementary Dataset S5 [file msb0010-0737-sd5.xlsx]

## Sheet: ade_nac
G0-10624
b0002
b0003
b0004
b0032
b0033
b0273
b0336
b0337
b0349
b0451
b0564
b0573
b1065
b1070
b1072
b1075
b1076
b1080
b1082
b1083
b1178
b1223
b1224
b1298
b1300
b1301
b1557
b1596
b1634
b1660
b1722
b1838
b1857
b1889
b1890
b1907
b1925
b1938
b1944
b1945
b1951
b1973
b2019
b2093
b2323
b2497
b2669
b2675
b2676
b2903
b2904
b2905
b3005
b3161
b3337
b3365
b3642
b3769
b3770
b3771
b3772
b4033
b4242
b4243
b4244
b4245
b4246
b4315
b4316
b4317
b4318
b4320
b4443

## Sheet: l_trp_cra
b0062
b0114
b0115
b0124
b0273
b0313
b0344
b0350
b0351
b0428
b0445
b0451
b0763
b0765
b1014
b1018
b1019
b1038
b1072
b1245
b1252
b1301
b1421
b1426
b1531
b1588
b1623
b1660
b1669
b1729
b1857
b1904
b1926
b1938
b1973
b2001
b2013
b2091
b2093
b2146
b2147
b2165
b2210
b2289
b2476
b2599
b2752
b2762
b2875
b2876
b2877
b2998
b3006
b3110
b3117
b3118
b3161
b3182
b3326
b3409
b3518
b3654
b3707
b3708
b3709
b3874
b4002
b4006
b4034
b4036
b4037
b4064
b4071
b4239
b4240
b4245
b4253
b4254
b4350
b4357
b4363
b4364

## Sheet: o2_mntr
b0123
b0781
b0782
b0783
b1070
b1071
b1074
b1075
b1077
b1078
b1082
b1109
b1194
b1199
b1287
b1723
b1883
b1884
b1921
b1943
b1944
b2579
b3415
b3516
b3525
b3556
b3939
b4064
b4244
b4245
